# Supplementary material for: Multimodal Prehabilitation in Heart Transplant Recipients Improves Short-Term Post-Transplant Outcomes without Increasing Costs
Source: J Clin Med. 2023 May 28;12(11):3724. doi: 10.3390/jcm12113724 (PMC10253351; doi:10.3390/jcm12113724)
Supplement: Supplementary file 1 [file jcm-12-03724-s001.zip]

Archive with 1 entries (1 files):
- jcm-2386636-supplementary.pdf
